# Supplementary material for: Scaffold filling, contig fusion and comparative gene order inference
Source: BMC Bioinformatics. 2010 Jun 4;11:304. doi: 10.1186/1471-2105-11-304 (PMC2902449; doi:10.1186/1471-2105-11-304)
Supplement: Additional file 1 — Contains the Java code for the fillScaffolds algorithm, including class files and sample input data, as well as user instructions and a list of environments in which the program has been tested. [file 1471-2105-11-304-S1.ZIP]

Archive with 23 entries (20 files):
- scaffoldFilling/
- scaffoldFilling/.DS_Store
- __MACOSX/
- __MACOSX/scaffoldFilling/
- __MACOSX/scaffoldFilling/._.DS_Store
- scaffoldFilling/completeGenome.txt
- __MACOSX/scaffoldFilling/._completeGenome.txt
- scaffoldFilling/genomeInScaffold.txt
- __MACOSX/scaffoldFilling/._genomeInScaffold.txt
- scaffoldFilling/Instruction.txt
- __MACOSX/scaffoldFilling/._Instruction.txt
- scaffoldFilling/Line.class
- __MACOSX/scaffoldFilling/._Line.class
- scaffoldFilling/NaturalGraph.class
- __MACOSX/scaffoldFilling/._NaturalGraph.class
- scaffoldFilling/Node.class
- __MACOSX/scaffoldFilling/._Node.class
- scaffoldFilling/Path.class
- __MACOSX/scaffoldFilling/._Path.class
- scaffoldFilling/ScaffoldInsertion.class
- __MACOSX/scaffoldFilling/._ScaffoldInsertion.class
- scaffoldFilling/Test.class
- __MACOSX/scaffoldFilling/._Test.class
