# Supplementary material for: Scaffold filling, contig fusion and comparative gene order inference
Source: BMC Bioinformatics. 2010 Jun 4;11:304. doi: 10.1186/1471-2105-11-304 (PMC2902449; doi:10.1186/1471-2105-11-304)
Supplement: Additional file 1 — Contains the Java code for the fillScaffolds algorithm, including class files and sample input data, as well as user instructions and a list of environments in which the program has been tested. [file 1471-2105-11-304-S1.ZIP › scaffoldFilling/completeGenome.txt]

 1  2  -461  489  490  491  492  493  73  74  75  76  -469  80  81  82  83  84  85  86  464  465  466  467  468  -79  -78  -77  470  471  472  473  474  475  476  -454  -453  -452  -451  -450  -449  -448  -447  -455  477  445  446  456  457  458  459  460  483  484  485  499  500
  -45  -220  -219  -218  -217  -216  -215  -214  -213  -212  -211  -210  185  -355  -354  -353  -352  -351  -350  -349  -348  -347  -346  -345  -344  -343  -342  -341  -340  -339  -338  -337  -336  -335  -334  -333  153  154  155  359  360  361  362  363  364  365  189  190  191  192  193  194  195  196  197  198  199  200  201  202  203  204  205  206  207  208  209  -184  -183  -182  -181  -180  -179  164  165  166  167  168  169  170  171  172  173  174  175  176  177  178  -163  -162  -161  -160  -159  -158  -157  -156  -358  -357  -356  186  187  188  366  367  368  369  370  371
  -430  -429  -428  -427  -426  -425  495  496  497  415  416  417  418  -408  -443  -442  -441  -440  -439  97  98  99  100  101  102  103  104  -69  -68  494  487  488  -482  422  423  424  -486  -498  -414  -413  -412  -411  -410  -409  -438  -437  -436  -435  -434  -433  -432  -431  67  -463  405  406  407  444  478  479  480  481  -421  -420  -419  -96  -95  -94  -93  -92  -91  -90  -89  -88  -87  -72  -71  -70  105  106  107
  -147  -146  -145  -144  -143  -142  -141  -140  -139  -138  -137  -136  -135  -134  -133  -132  -131  -130  -129  -128  -127  -126  -125  -124  -123  -122  -121  -120  149  150  151  152  -332  -331  -330  -329  225  226  227  228  229  230  -251  -250  -249  -248  -247  -246  -245  -244  -243  -242  -241  -240  -239  -238  -237  232  233  234  235  236  -231  252  253  254  255  256  324  -308  -307  -306  -305  -304  -303  -302  -301  -300  -299  -298  -297  -296  -295  -294  -293  -292  -291  -290  -289  -288  -287  -286  -285  -284  -283  -282  273  274  275  276  277  278  279  280  281  -272  -271  -270  -269  -268  -267  -266  -265  -264  -263  -262  -261  -260  -259  -258  -257  -323  -322  -321  -320  -319  -318  -317  -316  -315  -314  -313  -312  -311  -310  -309  325  326  327  328  -224  -223  -222  -221  41  42  43  -109  -108  148  -119  -118  -117  -116  -115  -114  -113  -112  -111  -110  44  -51  -50  -49  -48  -47  -46  40  52  53  54  55  56  57  58  59  60  61  62  63  64  65  66
  372  16  17  18  19  20  21  22  23  24  -462  3  393  394  395  396  397  398  399  400  401  402  29  30  31  32  33  34  -379  -378  -377  -376  -375  -374  -373  -15  -14  12  13  -11  -10  -9  -8  -7  -6  -5  -4  -392  -391  -390  -389  -388  -387  -386  -385  -384  -383  -382  -381  -380  35  36  37  -28  -27  -26  -25  -404  -403  38  39
