# Supplementary material for: Scaffold filling, contig fusion and comparative gene order inference
Source: BMC Bioinformatics. 2010 Jun 4;11:304. doi: 10.1186/1471-2105-11-304 (PMC2902449; doi:10.1186/1471-2105-11-304)
Supplement: Additional file 1 — Contains the Java code for the fillScaffolds algorithm, including class files and sample input data, as well as user instructions and a list of environments in which the program has been tested. [file 1471-2105-11-304-S1.ZIP › scaffoldFilling/genomeInScaffold.txt]

  33  34  36  gap  -4  -3  -31  24  25  23  gap  11  -38  7  -29  -28  -13  -12 gap 86  -88  -87  89  90  107
  40  41  42  43  44  45  46  -95  47  48  158  159  160  gap  -96  -94  -93  -81  -80  -79  -78  -77  gap  -100  -99  -98  -97  103  104  105  106  91  92  -71  -70  -69  82  83  84  85  -35 gap  20  21  22  26  27  14  15  16  39
  67  68  72  224  225  226  gap  231  302  303  304  305  306  307  308  -426  -425  -424 
 -423  -422  -421  137  138  -58  -57  265  266  267  268  269 gap  314  315  316  317  318  319  320  321  187 
 188  189  190  191  192  193  194  195  196  197  198  -235  -234  -233  -232  -301  -300  -299  -298  -297  -296  -295  -294  -293  -475  -440  -439  -438  -437  -436  -435  -434  -433  -432  -431  -430  -429  -428  -427  gap  310  311  312  272  273 
 274  275  276  277  278  279  gap  282  283  284  285  286  287  288  289  gap  476  477  478  479  480  481  gap  484  485  gap  -212  -211  -210  -209  -208  -207  -206  -205  gap  -252  -251  -250  -249  -248  -247 
 -246  -245  -244  -243  -242  -241  -240  -239  -238  -237  -236  199  200  201  253  254  255  256  257  258  259  gap  264  -56  -55  -54  -53  -52  -51  -50  65  66
  108  109  110  111  112  113  114  115  116  117  381  382  383  384  -410  -409 
 -408  -407  -406  -405  -404  -403  gap  457  458  459  460  461  gap  -470  -469  -468  -467  -466  -465  -464  -463  154  155  123  -385 
 411  412  413  414  415  416  417  418  419  420  -136  -135  -134  142  143  144  145  146  147  gap  151 gap  474  441  442  443  444  445  446  447  448  449  450  451  452  453  454  455  -401  -400  -399  -398  -397   
 -394  -393  -392  -391  -390  -389  gap  124  125  126  127  -60  -59  139
  140  141  -133  -132  -131  -130  -129  -128  61  62  63  64  -49  -157  -156  -122  -121  -120  -119  -118  -380  -379  -378  -377  -376  -375  -374  -373  -372  498  499  500
  173  174  175  176  177  178  179  180  181  gap  184  185  186  322  323  324  325  326 
 327  328  329  330  331  332  333  334  335  336  337  338  339  -495  -494  -493 gap  -487  -486  217  218  219  220  gap  164  165  166  167  168  169  -365  -364  -363  -362  -361  -360  -359  -358 
 -357  -356  -355  -354  -353  -497  -496  340  341  342  343  344  345  346  347  348  349  350  351  352  -172  -171  -170  366  367  368  369  370  371
