# Supplementary material for: Scaffold filling, contig fusion and comparative gene order inference
Source: BMC Bioinformatics. 2010 Jun 4;11:304. doi: 10.1186/1471-2105-11-304 (PMC2902449; doi:10.1186/1471-2105-11-304)
Supplement: Additional file 1 — Contains the Java code for the fillScaffolds algorithm, including class files and sample input data, as well as user instructions and a list of environments in which the program has been tested. [file 1471-2105-11-304-S1.ZIP › scaffoldFilling/Instruction.txt]

____Input:	completeGenome.txt and genomeInScaffold.txt.
As in the sample test data here, the format for input files:
Each line represents a scaffold, and there is at least one space between two successive genes.
A gene name can be any string without spaces. A default "+" is understood for all the genes on one of the strands, but an explicit "-" sign must be added to all genes located on the other strand.
In genomeInScaffold.txt file, we use "gap" to represent a gap into which missing genes can be inserted. In addition there are implicit gaps at the beginning and end of each scaffold, and "gap" need not, and in fact should not, be written there.

____Output:
The DCJ distance between these two genomes after scaffold filling.
The genomeInScaffold after scaffold filling.

____To run the program:
Download and unzip the zipped file here
Direct the terminal to the folder scaffoldFilling, which contains the java script
Run the program:
java Test completeGenome.txt genomeInScaffold.txt > result.txt
Find the output in the result.txt file

____To test other sets of genomes
Copy yourCompleteGenome.txt and yourGenomeInScaffold.txt to the scaffoldFilling folder.
Run the program again with your input files:
java Test yourCompleteGenome.txt yourGenomeInScaffold.txt > yourResult.txt

___Environments:
This program has been tested on:
1. Microsoft Windows XP [Version 5.1.2600]
(C) Copyright 1985-2001 Microsoft Corp.
java version "1.6.0_14"
Java(TM) SE Runtime Environment (build 1.6.0_14-b08)
Java HotSpot(TM) Client VM (build 14.0-b16, mixed mode, sharing)

2. Mac G4
java version "1.5.0_06"
Java(TM) 2 Runtime Environment, Standard Edition (build 1.5.0_06-112)
Java HotSpot(TM) Client VM (build 1.5.0_06-64, mixed mode)

3. MacBook pro:
java version "1.6.0_15"
Java(TM) SE Runtime Environment (build 1.6.0_15-b03-219)
Java HotSpot(TM) 64-Bit Server VM (build 14.1-b02-90, mixed mode)

4. MacBook:
java version "1.5.0_07"
Java(TM) 2 Runtime Environment, Standard Edition (build 1.5.0_07-164)
Java HotSpot(TM) Client VM (build 1.5.0_07-87, mixed mode, sharing)
